# Supplementary material for: Intermolecular Interactions and Spectroscopic Signatures of the Hydrogen-Bonded System—n-Octanol in Experimental and Theoretical Studies
Source: Molecules. 2022 Feb 11;27(4):1225. doi: 10.3390/molecules27041225 (PMC8878718; doi:10.3390/molecules27041225)
Supplement: Supplementary file 1 [file molecules-27-01225-s001.zip]

Archive with 1 entries (1 files):
- molecules-1577503-supplementary.pdf
